# Supplementary material for: Economic evaluation of interventions to address undernutrition: a systematic review
Source: Health Policy Plan. 2020 Dec 6;36(4):533–41. doi: 10.1093/heapol/czaa149 (PMC8128006; doi:10.1093/heapol/czaa149)
Supplement: czaa149_Supp [file czaa149_supp.zip]

Archive with 1 entries (1 files):
- Appendix_final.docx
